# Supplementary material for: Increasing Gene Editing Efficiency via CRISPR/Cas9- or Cas12a-Mediated Knock-In in Primary Human T Cells
Source: Biomedicines. 2024 Jan 6;12(1):119. doi: 10.3390/biomedicines12010119 (PMC10813735; doi:10.3390/biomedicines12010119)
Supplement: Supplementary file 1 [file biomedicines-12-00119-s001.zip]

Archive with 1 entries (1 files):
- biomedicines-2768701-Table S1.xlsx
