# Supplementary material for: Increasing Gene Editing Efficiency via CRISPR/Cas9- or Cas12a-Mediated Knock-In in Primary Human T Cells
Source: Biomedicines. 2024 Jan 6;12(1):119. doi: 10.3390/biomedicines12010119 (PMC10813735; doi:10.3390/biomedicines12010119)
Supplement: Supplementary file 1 [file biomedicines-12-00119-s001.zip › biomedicines-2768701-Table S1.xlsx]

## Sheet: Лист1
Supplementary table summarizing key information from selected studies that show editing of primary T cells with the CRISPR/Cas technology.
Studies that performed T cell editing for clinical trials are highlighted in red.
				CRISPR/Cas components
#	Published (for manuscripts with different publishing and issuing dates the first (publishing) date is chosen)	Reference (listed in the main text)	Full reference	gRNA	Cas nuclease	Donor DNA	Delivery	Editing level	Detection of editing (on day X after electroporation)	Cell survival/expansion	Off-target editing (if tested)	Special features - what was done for the first time or for the first time in primary T cells
1	2015-07-27	Schuman et al. 2015	Schumann, K.; Lin, S.; Boyer, E.; Simeonov, D.R.; Subramaniam, M.; Gate, R.E.; Haliburton, G.E.; Ye, C.J.; Bluestone, J.A.; Doudna, J.A.; et al. Generation of knock-in primary human T cells using Cas9 ribonucleoproteins. Proc. Natl. Acad. Sci. U. S. A. 2015, 112, 10437–10442, doi:10.1073/pnas.1512503112.	IVT sgRNA	RNP Cas9-2xNLS	ssODN Hind III restriction site, 90 nt HAs	electroporation, Neon transfection system (Thermo Scientific); 10ul tip, 1,600 V, 10 ms, three pulses	CXCR4 KO: CXCR4-low population increased from 20 to 45-95% (flow cytometry), KI level - 30%	flow cytometry on day 3-4 or T7E		KI with errors - 14%	the first study that performed knock-in in primary T cells
2	2017-02-22	Eyquem et al. 2017	Eyquem, J.; Mansilla-Soto, J.; Giavridis, T.; Van Der Stegen, S.J.C.; Hamieh, M.; Cunanan, K.M.; Odak, A.; Gönen, M.; Sadelain, M. Targeting a CAR to the TRAC locus with CRISPR/Cas9 enhances tumour rejection. Nature 2017, 543, 113–117, doi:10.1038/nature21405.	Modified guide RNAs (gRNAs) synthesized by TriLink Biotechnologies	Cas9 mRNA synthesized by TriLink Biotechnologies	AAV6 1928z CAR; with exogenous promoters (EF1α, LTR, PGK or PGK100), the whole cassette was placed in reverse orientation	electroporation, AgilePulse MAX system (Harvard Apparatus); AAV6 with donor DNA added 2-4 h after electroporation	TCR KO - 70%, KI - 40%	flow cytometry		no off-target AAV integration	the first KI of CAR into the TRAC locus, KI compared to transduction
3	2018-07-11	Roth et al. 2018	Roth, T.L.; Puig-Saus, C.; Yu, R.; Shifrut, E.; Carnevale, J.; Li, P.J.; Hiatt, J.; Saco, J.; Krystofinski, P.; Li, H.; et al. Reprogramming human T cell function and specificity with non-viral genome targeting. Nature 2018, 559, 405–409, doi:10.1038/s41586-018-0326-5.	crRNAs and tracrRNAs chemically synthesized by Dharmacon or Integrated DNA Technologies (IDT)	RNP Cas9-NLS	dsDNA PCR product, Kapa HIFi; ssDNA Guide-it Long ssDNA Production System (Takara Bio, 632644); GFP-tagging	electroporation, 4D-Nucleofector (Lonza); 96w EH115 pulse, P3 buffer	Rab11a KI - 50%	flow cytometry	0.7	off-target AAV integration at low level (less than 1%), decrased by 2 orders with ssODN donor	extensive optimization of KI in primary T cells
4	2019-02-25	Dai et al. 2019	Dai, X.; Park, J.J.; Du, Y.; Kim, H.R.; Wang, G.; Errami, Y.; Chen, S. One-step generation of modular CAR-T cells with AAV-Cpf1. Nat. Methods 2019, 16, 247–254, doi:10.1038/s41592-019-0329-7.	crRNA as a part of the AAV6 vector for Cas12a; crRNAs and tracrRNAs chemically synthesized by Dharmacon or IDT for Cas9	LbCa12a mRNA, Cas9 RNP	AAV6 CD22BBz CAR	electroporation, Neon transfection system (Thermo Scientific); 100-μL tip reaction in electroporation buffer R; 1,600 V, 10 ms, and 3 pulses. AAV6 added 2–4 h after electroporation	αCD22 CAR KI into TRAC locus + PD-1 KO: TCR KO - 70%, PD-1 KO - 60%, KI - 45%. KI increased up to 60-70% at day 12	flow cytometry on day 5-9			the first KI of CAR into the TRAC locus with Cas12a
5	2019-12-09	Nguyen et al. 2020	Nguyen, D.N.; Roth, T.L.; Li, P.J.; Chen, P.A.; Apathy, R.; Mamedov, M.R.; Vo, L.T.; Tobin, V.R.; Goodman, D.; Shifrut, E.; et al. Polymer-stabilized Cas9 nanoparticles and modified repair templates increase genome editing efficiency. Nat. Biotechnol. 2020, 38, 44–49, doi:10.1038/s41587-019-0325-6.	crRNA and tracrRNA chemically synthesized by Edit-R or Dharmacon Horizon or IDT chemically modified gRNA was purchased from Synthego	RNP Cas9–NLS, PGA	dsDNA PCR product, Kapa HiFi; GFP-tagging; tCTS modifications	electroporation, 4D-Nucleofector (Lonza), EH-115	Rab11A, CD4, TUBA1B, ACTB, FBL, CTLA, IL2RA, IL2RG KO - no data KI (dsDNA, GFP) - 15-40% KI (tCTSdsDNA, GFP) - 20-70% TCR T NY-ESO-1 KI into TRAC locus: dsDNA - 2,5% dsDNA+tCTS/PGA - 5-10% dsDNA+tCTS+PGA - up to 17%	flow cytometry on day 3-5	60-90%		RNP stabilization with PGA (HDR levels increased 2-3-fold, decreased toxicity), donor DNA modification with Cas9 binding sites (tCTS) (HDR levels increased 2-fold)
6	2020-04-02	Wiebking et al. 2020	Volker Wiebking; Ciaran M. Lee; Nathalie Mostrel; Premanjali Lahiri; Rasmus Bak; Gang Bao; Maria Grazia Roncarolo; Alice Bertaina; Matthew H. Porteus Genome editing of donor-derived T-cells to generate allogenic chimeric antigen receptor-modified T cells: Optimizing αβ T cell-depleted haploidentical hematopoietic stem cell transplantation. Haematologica 2020, 106, 847–858, doi:10.3324/haematol.20…	sgRNA with 2’-O-methyl-3’-phosphorothioate modifications at the three terminal nucleotides on both ends3 chemically synthesized by Synthego	RNP high-fidelity spCas9 protein4 (IDT)	AAV6 CD19-specific CAR in-frame into the TCR alpha chain	electroporation, 4D-Nucleofector (Lonza), EO-115, AAV6 added in 15 min after electroporation	TCR KO - 95%, KI - 80%, mean for 11 donors	flow cytometry on day 5	RNP - 100% expansion, RNP+AAV6 - expansion decreased by 27%	NGS for predicted loci - no off-targets	editing of a mixed lymphocyte population with high efficiency
7	2020-04-30	Wienert et al. 2020	Wienert, B.; Nguyen, D.N.; Guenther, A.; Feng, S.J.; Locke, M.N.; Wyman, S.K.; Shin, J.; Kazane, K.R.; Gregory, G.L.; Carter, M.A.M.; et al. Timed inhibition of CDC7 increases CRISPR-Cas9 mediated templated repair. Nat. Commun. 2020, 11, 2109, doi:10.1038/s41467-020-15845-1.	sgRNAs synthesized by Synthego as modified gRNAs with 2′-O-methyl analogs and 3′ phosphorothioate internucleotide linkages at the first three 5′ and 3′ terminal RNA residues crRNAs/tracrRNAs chemically synthesized by Edit-R or Dharmacon Horizon	RNP Cas9 (pMJ915, Addgene #69090)	plasmid dsDNA; fluorescently-tagged protein fusions (GFP, mCherry, or BFP)	electroporation, 4D-Nucleofector (Lonza), EH-115	KI into RAB11A, TUBA1B, and CLTA loci - 3-18%	flow cytometry on day 4			increasing KI levels by inhibition of CDC7 with the small molecule XL413, KI levels increased up to 2-fold for different loci
8	2021-01-04	Fu et al. 2021	Fu, Y.-W.; Dai, X.-Y.; Wang, W.-T.; Yang, Z.-X.; Zhao, J.-J.; Zhang, J.-P.; Wen, W.; Zhang, F.; Oberg, K.C.; Zhang, L.; et al. Dynamics and competition of CRISPR-Cas9 ribonucleoproteins and AAV donor-mediated NHEJ, MMEJ and HDR editing. Nucleic Acids Res. 2021, 49, 969–985, doi:10.1093/nar/gkaa1251.	tracrRNAs and crRNAs chemically synthesized by Synthego or IDT	RNP Alt-R® SpCas9 Nuclease V3 protein, IDT	AAV6 short 8/15 nt or long (mNeonGreen) 0.7 kb knock-in	electroporation, 2B-Nucleofector (Lonza)	mNeonGreen KI into EEF2 locus - 33%, with M3814 - 79%	flow cytometry on day 3			investigation of DSB repair outcomes in primary T cells (HDR, NHEJ, or MMEJ), increasing KI levels with the small molecules M3814, TSA, and SCR7 (М3814 boosted KI levels 2-3-fold)
9	2022-04-12	Kath et al. 2022	Kath, J.; Du, W.; Pruene, A.; Braun, T.; Thommandru, B.; Turk, R.; Sturgeon, M.L.; Kurgan, G.L.; Amini, L.; Stein, M.; et al. Pharmacological interventions enhance virus-free generation of TRAC-replaced CAR T cells. Mol. Ther. - Methods Clin. Dev. 2022, 25, 311–330, doi:10.1016/j.omtm.2022.03.018.	modified sgRNA (2′-O-methyl at three first and last bases and 3′ phosphorothioate bonds between first three and last two bases) synthesized by Synthego or IDT	RNP Cas9 protein (Alt-R S.p. Cas9 Nuclease V3, IDT); PGA	dsDNA PCR product, CD19-specific CAR; tCTS modifications	electroporation, 4D-Nucleofector (Lonza), EH-115	TCR KO - 80%, CAR KI - 20%	flow cytometry on day 3	60% with 0.5 ug donor DNA per 10^6 cells, decreased with greater doses	NGS for predicted loci - no off-targets	increasing KI levels by inhibiting cellular DNA sensors with the small molecules ODN A151 and RU.521; ODN A151 improved survival, RU.521 increased KI, both effects were modest
10	2022-04-22	Oh et al. 2022	Oh, S.A.; Senger, K.; Madireddi, S.; Akhmetzyanova, I.; Ishizuka, I.E.; Tarighat, S.; Lo, J.H.; Shaw, D.; Haley, B.; Rutz, S. High-efficiency nonviral CRISPR/Cas9-mediated gene editing of human T cells using plasmid donor DNA. J. Exp. Med. 2022, 219, e20211530, doi:10.1084/jem.20211530.	Alt-R CRISPR-Cas9 sgRNAs synthesized by IDT	RNP recombinant Cas9 (SpyFi; ldevron)	nanoplasmid, plasmid or dsDNA PCR product, Q5; the α chain of the NY-ESO-1–specific 1G4 TCR fused with the fluorescent protein mNeonGreen	electroporation, 4D-Nucleofector (Lonza), EH115	KI into TRAC locus - 40%; KI into TRAC + TRBC1/2 KO: KI - 40-50%, KO - 100%	flow cytometry	0.7	ddPCR detection of off-target translocations: 0,01-19% for different combinations of translocations	evaluation of T cell response to DNA electroporation; comparison of KI levels with plasmid, nanoplasmid, or dsDNA donors (plasmids produced higher KI levels but were toxic, nanoplasmids showed lowest toxicity)
11	2022-06-03	Tran et al. 2022	Tran, N.T.; Danner, E.; Li, X.; Graf, R.; Lebedin, M.; de la Rosa, K.; Kühn, R.; Rajewsky, K.; Chu, V.T. Precise CRISPR-Cas–mediated gene repair with minimal off-target and unintended on-target mutations in human hematopoietic stem cells. Sci. Adv. 2022, 8, doi:10.1126/sciadv.abm9106.	crRNA and tracrRNA synthesized by Synthego or IDT	RNP SpCas9n (Cas9-D10A)	AAV6; mCherry	electroporation, Nucleofector (Lonza), EH-100	mCherry KI into B2M locus - 30%, mCherry KI into CD48 locus - 20%	flow cytometry on day 3			editing with a spacer-nick approach to increase precision
12	2022-08-25	Shy et al. 2023	Shy, B.R.; Vykunta, V.S.; Ha, A.; Talbot, A.; Roth, T.L.; Nguyen, D.N.; Pfeifer, W.G.; Chen, Y.Y.; Blaeschke, F.; Shifrut, E.; et al. High-yield genome engineering in primary cells using a hybrid ssDNA repair template and small-molecule cocktails. Nat. Biotechnol. 2023, 41, 521–531, doi:10.1038/s41587-022-01418-8.	crRNA and tracrRNA chemically synthesized by Edit-R or Dharmacon Horizon; for GMP-compatible scale-up experiments, synthetic single-guide RNA (sgRNA) synthesized by Synthego	RNP Cas9, PGA	ssDNA, dsDNA, BCMA-CAR; tCTS modifications	electroporation, 4D-Nucleofector (Lonza), EH-115; electroporation with Maxcyte OC-1000 for GMP-compatible production	KI into ILRA locus: 1,5 кб - 80%, 2,3 кб - 40%; αBCMA CAR KI into TRAC - 40%. ssDNA+CTS donor - 1-10 fold increase in KI levels for 22 loci (max - 60% KI). Small molecules M3814+TSA or M3814+TSA+XL413 increased KI levels from 20% to 90%. KI into IL2RA locus - 80%. all KO - more than 90%	flow cytometry on day 3-6	up to 80%	no off-target integration, HDR with errors - 10%	introduction of KI with ssDNA donors modified with Cas9 binding sites (tCTS) (KI levels increased up to 10-fold); evaluated the effect of the small molecules M3814, TSA, and XL413 during large-scale CAR T cell manufacturing (higher KI levels but slower proliferation and reduced yield)
13	2022-08-31	Zhang et al. 2022	Zhang, J.; Hu, Y.; Yang, J.; Li, W.; Zhang, M.; Wang, Q.; Zhang, L.; Wei, G.; Tian, Y.; Zhao, K.; et al. Non-viral, specifically targeted CAR-T cells achieve high safety and efficacy in B-NHL. Nature 2022, 609, 369–374, doi:10.1038/s41586-022-05140-y.	tracrRNAs and crRNAs synthesized by Synthego or IDT	RNP SpCas9 (Thermo Scientific)	dsDNA, restriction product of plasmid, anti-CD19 CAR cassette, an EF1α promoter and terminated by an SV40 poly(A)	electroporation, 4D-Nucleofector (Lonza), EO115	PD-1 KO - 90%, KI - 20% - mean for 23 donors!	flow cytometry on day 8	>90%	low-frequency off-target events at one site in PHACTR1 (phosphatase and actin regulator 1), identified by iGUIDE31. The athours note that PHACTR1 expression is not detected in T cells and the disruption of this gene may not result in any phenotype.	preliminary data a the clinical trial using T cells edited via CRISPR/Cas9-mediated KI of CAR into the PD-1 locus (8 patients, PD1 KO - 60%, CAR KI - 20% on average)
14	2022-09-07	Mueller et al. 2022	Mueller, K.P.; Piscopo, N.J.; Forsberg, M.H.; Saraspe, L.A.; Das, A.; Russell, B.; Smerchansky, M.; Cappabianca, D.; Shi, L.; Shankar, K.; et al. Production and characterization of virus-free, CRISPR-CAR T cells capable of inducing solid tumor regression. J. Immunother. Cancer 2022, 10, e004446, doi:10.1136/jitc-2021-004446.	tracrRNA and crRNA synthesized by IDT	RNP sNLS-SpCas9-sNLS Cas9 (Aldevron)	dsDNA PCR product, disialoganglioside (GD2) CAR transgene	electroporation, 4D-Nucleofector (Lonza), X Unit, EH115	TCR KO 95%, KI - 45%	flow cytometry on day 7		NGS for predicted loci - several off-targets at a minimal level	generation of CAR T cells against GD2 and their evaluation in a xenograft mouse model of neuroblastoma
15	2022-11-10	Foy et al. 2022	Foy, S.P.; Jacoby, K.; Bota, D.A.; Hunter, T.; Pan, Z.; Stawiski, E.; Ma, Y.; Lu, W.; Peng, S.; Wang, C.L.; et al. Non-viral precision T cell receptor replacement for personalized cell therapy. Nature 2023, 615, 687–696, doi:10.1038/s41586-022-05531-1.	guide RNAs synthesized by Synthego	RNP spCas9 protein (Aldevron)	plasmid; neoTCR	electroporation, 4D-Nucleofector (Lonza), X-unit, EO-115	KI - 2-47% for 16 donors	flow cytometry on day 13		slight increase in the level of chromosomal anomalies detected after editing	preliminary data from a clinical trial using T cells edited via CRISPR/Cas9-mediated KI (insertion of neoTCR into the TRAC locus with simultaneous TRBC KO) for the treatment of solid tumors
16	2023-02-07	Mohr et al. 2023	Mohr, M.; Damas, N.; Gudmand-Høyer, J.; Zeeberg, K.; Jedrzejczyk, D.; Vlassis, A.; Morera-Gómez, M.; Pereira-Schoning, S.; Puš, U.; Oliver-Almirall, A.; et al. The CRISPR-Cas12a Platform for Accurate Genome Editing, Gene Disruption, and Efficient Transgene Integration in Human Immune Cells. ACS Synth. Biol. 2023, 12, 375–389, doi:10.1021/acssynbio.2c00179.		RNP ErCas12a or MAD7 from Eubacterium rectale; PGA	dsDNA PCR product or restriction digest; promoter-GFP or αCD19 CAR T	electroporation, 4D-Nucleofector (Lonza), Shuttle unit (V4SC-2960 Nucleocuvette Strips), EH-115	CAR KI into AAVS1 locus - 15-30%, with М3814 - 85%	flow cytometry on day 7 or NGS	up to 90%		editing of primary T cells with ErCas12a
17	2023-03-24	Braun et al. 2023	Braun, T.; Pruene, A.; Darguzyte, M.; vom Stein, A.F.; Nguyen, P.-H.; Wagner, D.L.; Kath, J.; Roig-Merino, A.; Heuser, M.; Riehm, L.L.; et al. Non-viral TRAC-knocked-in CD19KICAR-T and gp350KICAR-T cells tested against Burkitt lymphomas with type 1 or 2 EBV infection: In vivo cellular dynamics and potency. Front. Immunol. 2023, 14, doi:10.3389/fimmu.2023.1086433.	crRNA and tracrRNA synthesized by IDT	RNP Cas9 (Alt-R S.p Cas9 Nuclease V3, 61 µM, IDT); PGA; HDR Enhancer V2 (IDT)	dsDNA PCR product; CD19CAR or gp350CAR	electroporation, ExPERT ATx® device (MaxCyte), “Resting T cells 14.3” program	TCR KO - 100%, KI - 6-26%	flow cytometry on day 9 or later			generation of CAR T cells against EBV gp350, evaluation of their ability to control Burkitt lymphoma with an underlying EBV infection
18	2023-04-24	Glaser et al. 2023	Glaser, V.; Flugel, C.; Kath, J.; Du, W.; Drosdek, V.; Franke, C.; Stein, M.; Pruß, A.; Schmueck-Henneresse, M.; Volk, H.-D.; et al. Combining different CRISPR nucleases for simultaneous knock-in and base editing prevents translocations in multiplex-edited CAR T cells. Genome Biol. 2023, 24, 89, doi:10.1186/s13059-023-02928-7.	Modified gRNA synthesized by IDT	RNP Alt-R A.s.Cas12a (Cpf1) Ultra; IDT; ABE8.20-m (Cas9-BE) mRNA	dsDNA PCR product; αCD19-CAR	electroporation, 4D-Nucleofector (Lonza), EH-115	Cas9-BE: KO TCR, B2M, CIITA - 100%, Cas12a KI - 30%, Cas9 KI - 15%	flow cytometry on day 4			KI and KO at multiple loci with different editors to reduce the level of translocations: simultaneuos KI into the TRAC locus via Cas12a and KO of HLA I and II via base editors, the level of translocations dropped to undetectable
19	2023-04-25	Foss et al. 2023	Foss, D. V.; Muldoon, J.J.; Nguyen, D.N.; Carr, D.; Sahu, S.U.; Hunsinger, J.M.; Wyman, S.K.; Krishnappa, N.; Mendonsa, R.; Schanzer, E. V.; et al. Peptide-mediated delivery of CRISPR enzymes for the efficient editing of primary human lymphocytes. Nat. Biomed. Eng. 2023, 7, 647–660, doi:10.1038/s41551-023-01032-2.	sgRNA synthesized by IDT or Synthego	RNP different variants of Cas9; Cas12a	AAV6; αCD19 CAR T	amphiphilic peptides with 1 h incubation; electroporation, 4D-Nucleofector (Lonza), EH-115	TCR KO with amphiphilic peptides - 70%, with electroporation - 100%. KI: Cas9 RNP - 55%, Cas12a RNP - 80%.	flow cytometry on day 3	amphiphilic peptides - 2 times higher cell yield	detection of off-target translocations: significant decrease with peptide delivery	efficient delivery of RNP into primary T cells with amphiphilic peptides, donor delivery via AAV6; peptides were less toxic than electroporation and allowed to perform multiplex sequential editing of different loci
20	2023-05-01	Allen et al. 2023	Allen, A.G.; Khan, S.Q.; Margulies, C.M.; Viswanathan, R.; Lele, S.; Blaha, L.; Scott, S.N.; Izzo, K.M.; Gerew, A.; Pattali, R.; et al. A highly efficient transgene knock-in technology in clinically relevant cell types. Nat. Biotechnol. 2023, doi:10.1038/s41587-023-01779-8.	sgRNA synthesized IDT	RNP AsCas12a M537R and F870L или Cas9	AAV6; GFP	electroporation, 4D-Nucleofector (Lonza), CM-138 96-well format	KI into GAPDH locus - 100%	flow cytometry on day 7		NGS for predicted loci - no off-targets	generation and enrichment of cells with KI via the SLEEK method (KI into genes essential for cell survival: if KI is incorrect, gene expression is disrupted and the cell dies)
21	2023-06-26	Balke-Want et al. 2023	Balke-Want, H.; Keerthi, V.; Gkitsas, N.; Mancini, A.G.; Kurgan, G.L.; Fowler, C.; Xu, P.; Liu, X.; Asano, K.; Patel, S.; et al. Homology-independent targeted insertion (HITI) enables guided CAR knock-in and efficient clinical scale CAR-T cell manufacturing. Mol. Cancer 2023, 22, 100, doi:10.1186/s12943-023-01799-7.	sgRNA synthesized IDT	RNP Cas9 Wildtype Cas9 (61 µM, IDT)	nanoplasmid, αGD2 CAR T	electroporation with MaxCyte apparatus	TCR KO - 80-90%, KI - 5-20%	flow cytometry on day 9		NGS for predicted loci - no off-targets	generation of CAR T cells with the HITI method
1.	Schumann, K.; Lin, S.; Boyer, E.; Simeonov, D.R.; Subramaniam, M.; Gate, R.E.; Haliburton, G.E.; Ye, C.J.; Bluestone, J.A.; Doudna, J.A.; et al. Generation of knock-in primary human T cells using Cas9 ribonucleoproteins. Proc. Natl. Acad. Sci. U. S. A. 2015, 112, 10437–10442, doi:10.1073/pnas.1512503112.
2.	Eyquem, J.; Mansilla-Soto, J.; Giavridis, T.; Van Der Stegen, S.J.C.; Hamieh, M.; Cunanan, K.M.; Odak, A.; Gönen, M.; Sadelain, M. Targeting a CAR to the TRAC locus with CRISPR/Cas9 enhances tumour rejection. Nature 2017, 543, 113–117, doi:10.1038/nature21405.
3.	Roth, T.L.; Puig-Saus, C.; Yu, R.; Shifrut, E.; Carnevale, J.; Li, P.J.; Hiatt, J.; Saco, J.; Krystofinski, P.; Li, H.; et al. Reprogramming human T cell function and specificity with non-viral genome targeting. Nature 2018, 559, 405–409, doi:10.1038/s41586-018-0326-5.
4.	Dai, X.; Park, J.J.; Du, Y.; Kim, H.R.; Wang, G.; Errami, Y.; Chen, S. One-step generation of modular CAR-T cells with AAV-Cpf1. Nat. Methods 2019, 16, 247–254, doi:10.1038/s41592-019-0329-7.
5.	Nguyen, D.N.; Roth, T.L.; Li, P.J.; Chen, P.A.; Apathy, R.; Mamedov, M.R.; Vo, L.T.; Tobin, V.R.; Goodman, D.; Shifrut, E.; et al. Polymer-stabilized Cas9 nanoparticles and modified repair templates increase genome editing efficiency. Nat. Biotechnol. 2020, 38, 44–49, doi:10.1038/s41587-019-0325-6.
6.	Volker Wiebking; Ciaran M. Lee; Nathalie Mostrel; Premanjali Lahiri; Rasmus Bak; Gang Bao; Maria Grazia Roncarolo; Alice Bertaina; Matthew H. Porteus Genome editing of donor-derived T-cells to generate allogenic chimeric antigen receptor-modified T cells: Optimizing αβ T cell-depleted haploidentical hematopoietic stem cell transplantation. Haematologica 2020, 106, 847–858, doi:10.3324/haematol.20…
7.	Wienert, B.; Nguyen, D.N.; Guenther, A.; Feng, S.J.; Locke, M.N.; Wyman, S.K.; Shin, J.; Kazane, K.R.; Gregory, G.L.; Carter, M.A.M.; et al. Timed inhibition of CDC7 increases CRISPR-Cas9 mediated templated repair. Nat. Commun. 2020, 11, 2109, doi:10.1038/s41467-020-15845-1.
8.	Fu, Y.-W.; Dai, X.-Y.; Wang, W.-T.; Yang, Z.-X.; Zhao, J.-J.; Zhang, J.-P.; Wen, W.; Zhang, F.; Oberg, K.C.; Zhang, L.; et al. Dynamics and competition of CRISPR-Cas9 ribonucleoproteins and AAV donor-mediated NHEJ, MMEJ and HDR editing. Nucleic Acids Res. 2021, 49, 969–985, doi:10.1093/nar/gkaa1251.
9.	Kath, J.; Du, W.; Pruene, A.; Braun, T.; Thommandru, B.; Turk, R.; Sturgeon, M.L.; Kurgan, G.L.; Amini, L.; Stein, M.; et al. Pharmacological interventions enhance virus-free generation of TRAC-replaced CAR T cells. Mol. Ther. - Methods Clin. Dev. 2022, 25, 311–330, doi:10.1016/j.omtm.2022.03.018.
10.	Oh, S.A.; Senger, K.; Madireddi, S.; Akhmetzyanova, I.; Ishizuka, I.E.; Tarighat, S.; Lo, J.H.; Shaw, D.; Haley, B.; Rutz, S. High-efficiency nonviral CRISPR/Cas9-mediated gene editing of human T cells using plasmid donor DNA. J. Exp. Med. 2022, 219, e20211530, doi:10.1084/jem.20211530.
11.	Tran, N.T.; Danner, E.; Li, X.; Graf, R.; Lebedin, M.; de la Rosa, K.; Kühn, R.; Rajewsky, K.; Chu, V.T. Precise CRISPR-Cas–mediated gene repair with minimal off-target and unintended on-target mutations in human hematopoietic stem cells. Sci. Adv. 2022, 8, doi:10.1126/sciadv.abm9106.
12.	Shy, B.R.; Vykunta, V.S.; Ha, A.; Talbot, A.; Roth, T.L.; Nguyen, D.N.; Pfeifer, W.G.; Chen, Y.Y.; Blaeschke, F.; Shifrut, E.; et al. High-yield genome engineering in primary cells using a hybrid ssDNA repair template and small-molecule cocktails. Nat. Biotechnol. 2023, 41, 521–531, doi:10.1038/s41587-022-01418-8.
13.	Zhang, J.; Hu, Y.; Yang, J.; Li, W.; Zhang, M.; Wang, Q.; Zhang, L.; Wei, G.; Tian, Y.; Zhao, K.; et al. Non-viral, specifically targeted CAR-T cells achieve high safety and efficacy in B-NHL. Nature 2022, 609, 369–374, doi:10.1038/s41586-022-05140-y.
14.	Mueller, K.P.; Piscopo, N.J.; Forsberg, M.H.; Saraspe, L.A.; Das, A.; Russell, B.; Smerchansky, M.; Cappabianca, D.; Shi, L.; Shankar, K.; et al. Production and characterization of virus-free, CRISPR-CAR T cells capable of inducing solid tumor regression. J. Immunother. Cancer 2022, 10, e004446, doi:10.1136/jitc-2021-004446.
15.	Foy, S.P.; Jacoby, K.; Bota, D.A.; Hunter, T.; Pan, Z.; Stawiski, E.; Ma, Y.; Lu, W.; Peng, S.; Wang, C.L.; et al. Non-viral precision T cell receptor replacement for personalized cell therapy. Nature 2023, 615, 687–696, doi:10.1038/s41586-022-05531-1.
16.	Mohr, M.; Damas, N.; Gudmand-Høyer, J.; Zeeberg, K.; Jedrzejczyk, D.; Vlassis, A.; Morera-Gómez, M.; Pereira-Schoning, S.; Puš, U.; Oliver-Almirall, A.; et al. The CRISPR-Cas12a Platform for Accurate Genome Editing, Gene Disruption, and Efficient Transgene Integration in Human Immune Cells. ACS Synth. Biol. 2023, 12, 375–389, doi:10.1021/acssynbio.2c00179.
17.	Braun, T.; Pruene, A.; Darguzyte, M.; vom Stein, A.F.; Nguyen, P.-H.; Wagner, D.L.; Kath, J.; Roig-Merino, A.; Heuser, M.; Riehm, L.L.; et al. Non-viral TRAC-knocked-in CD19KICAR-T and gp350KICAR-T cells tested against Burkitt lymphomas with type 1 or 2 EBV infection: In vivo cellular dynamics and potency. Front. Immunol. 2023, 14, doi:10.3389/fimmu.2023.1086433.
18.	Glaser, V.; Flugel, C.; Kath, J.; Du, W.; Drosdek, V.; Franke, C.; Stein, M.; Pruß, A.; Schmueck-Henneresse, M.; Volk, H.-D.; et al. Combining different CRISPR nucleases for simultaneous knock-in and base editing prevents translocations in multiplex-edited CAR T cells. Genome Biol. 2023, 24, 89, doi:10.1186/s13059-023-02928-7.
19.	Foss, D. V.; Muldoon, J.J.; Nguyen, D.N.; Carr, D.; Sahu, S.U.; Hunsinger, J.M.; Wyman, S.K.; Krishnappa, N.; Mendonsa, R.; Schanzer, E. V.; et al. Peptide-mediated delivery of CRISPR enzymes for the efficient editing of primary human lymphocytes. Nat. Biomed. Eng. 2023, 7, 647–660, doi:10.1038/s41551-023-01032-2.
20.	Allen, A.G.; Khan, S.Q.; Margulies, C.M.; Viswanathan, R.; Lele, S.; Blaha, L.; Scott, S.N.; Izzo, K.M.; Gerew, A.; Pattali, R.; et al. A highly efficient transgene knock-in technology in clinically relevant cell types. Nat. Biotechnol. 2023, doi:10.1038/s41587-023-01779-8.
21.	Balke-Want, H.; Keerthi, V.; Gkitsas, N.; Mancini, A.G.; Kurgan, G.L.; Fowler, C.; Xu, P.; Liu, X.; Asano, K.; Patel, S.; et al. Homology-independent targeted insertion (HITI) enables guided CAR knock-in and efficient clinical scale CAR-T cell manufacturing. Mol. Cancer 2023, 22, 100, doi:10.1186/s12943-023-01799-7.
